# Supplementary material for: Association of Mitochondrial DNA Copy Number Variations with Triple-Negative Breast Cancer: A Potential Biomarker Study
Source: Diseases. 2025 Jun 1;13(6):175. doi: 10.3390/diseases13060175 (PMC12192263; doi:10.3390/diseases13060175)
Supplement: Supplementary file 1 [file diseases-13-00175-s001.zip]

Archive with 1 entries (1 files):
- diseases-3642517-supplementary.pdf
